# Supplementary material for: Barriers and Facilitators to Accessing Mental and Physical Health Care Among Sexual Minority Women: A Qualitative Exploration
Source: Int J Environ Res Public Health. 2025 Jun 19;22(6):965. doi: 10.3390/ijerph22060965 (PMC12193340; doi:10.3390/ijerph22060965)
Supplement: Supplementary file 1 [file ijerph-22-00965-s001.zip]

Archive with 1 entries (1 files):
- ijerph-3587870-supplementary.pdf
